# Supplementary material for: Transcriptomic and Immunopathological Profiles of Inflammasomes in Different Clinical Forms of American Cutaneous Leishmaniasis
Source: Microorganisms. 2025 Apr 24;13(5):980. doi: 10.3390/microorganisms13050980 (PMC12114145; doi:10.3390/microorganisms13050980)
Supplement: Supplementary file 1 [file microorganisms-13-00980-s001.zip]

Archive with 1 entries (1 files):
- microorganisms-3543300-supplementary.pdf
